# Supplementary material for: Bioinformatics analysis of epitope-based vaccine design against the novel SARS-CoV-2
Source: Infect Dis Poverty. 2020 Jul 10;9:88. doi: 10.1186/s40249-020-00713-3 (PMC7395940; doi:10.1186/s40249-020-00713-3)
Supplement: Supplementary file 1 — Additional file 1. Supplementary file S1. [file 40249_2020_713_MOESM1_ESM.zip]

Archive with 1 entries (1 files):
- 40249_2020_713_MOESM1_ESM.clustal_num
