# Supplementary material for: Bioinformatics analysis of epitope-based vaccine design against the novel SARS-CoV-2
Source: Infect Dis Poverty. 2020 Jul 10;9:88. doi: 10.1186/s40249-020-00713-3 (PMC7395940; doi:10.1186/s40249-020-00713-3)
Supplement: Supplementary file 1 — Additional file 1. Supplementary file S1. [file 40249_2020_713_MOESM1_ESM.zip › 40249_2020_713_MOESM1_ESM.clustal_num]

CLUSTAL O(1.2.4) multiple sequence alignment


NL63            -----------------------MASVNWAD-DRAARKKFPP-------PSFYMPLLVSS	29
MERS            ------MASPAAPRAVSFADNNDITNTN----LSRGRGRNPKPRAAPNNTVSWYTGLTQH	50
SARS-CoV-2      MSDNGPQ-NQRNAPRITFGGPSDSTGSNQNGERSGARSKQRRPQGLPNNTASWFTALTQH	59
SARS            MSDNGPQSNQRSAPRITFGGPTDSTDNNQNGGRNGARPKQRRPQGLPNNTASWFTALTQH	60
                                        :. *       .* :             :   *.. 

NL63            DKAPYRVIPRNLVPIGK-GNKDEQIGYWNVQER-WRMRRGQRVDLPPKVHFYYLGTGPHK	87
MERS            GKVPLTFPPGQGVPLNANSTPAQNAGYWRRQDRKINTGNG-IKQLAPRWYFYYTGTGPEA	109
SARS-CoV-2      GKEDLKFPRGQGVPINTNSSPDDQIGYYRRATRRIRGGDGKMKDLSPRWYFYYLGTGPEA	119
SARS            GKEELRFPRGQGVPINTNSGPDDQIGYYRRATRRVRGGDGKMKELSPRWYFYYLGTGPEA	120
                .*    .   : **:.  .   :: **:.   *  .   *   :* *: :*** ****. 

NL63            DLKFRQRSDGVVWVAKEGAKTVNT-SLGNRKRNQKPL-EP--KFSIALPPELSVVEFEDR	143
MERS            ALPFRAVKDGIVWVHEDGATDAPS-TFGTRNPNNDSAIVTQFAPGTKLPKNFHIEGTGGN	168
SARS-CoV-2      GLPYGANKDGIIWVATEGALNTPKDHIGTRNPANNAAIVLQLPQGTTLPKGFYAEGSRGG	179
SARS            SLPYGANKEGIVWVATEGALNTPKDHIGTRNPNNNAATVLQLPQGTTLPKGFYAEGSRGG	180
                 * :   .:*::**  :**  . .  :*.*:  :.         .  **  :      . 

NL63            SNNSSRASSRSSTRNNSRDSSRSTSRQQSRTRSDSNQSSSDLVAAVTLALKNLGFDNQSK	203
MERS            SQSSSRASSL--SRNSSRSSSQGSRSGNSTRGTSPGPSGI---GAVGGDLLYLDLLNRLQ	223
SARS-CoV-2      SQASSRSSSR--SRNSSRNSTPGSSRGTSPARMA---GNG---GDAALALLLLDRLNQLE	231
SARS            SQASSRSSSR--SRGNSRNSTPGSSRGNSPARMA---SGG---GETALALLLLDRLNQLE	232
                *: ***:**   :*..**.*: .:    *        ..    . .   *  *.  *: :

NL63            SPSSSGTSTPKKPNKPLSQPRADKPSQLKKPRWKRVPTREENVIQCFG---PRDFNHNMG	260
MERS            ALES-GKV---KQSQPKVITKKDAAAAKNKMRHKRTSTKSFNMVQAFGLRGPGDLQGNFG	279
SARS-CoV-2      SKMS-GKG---QQQQGQTVTKKSAAEASKKPRQKRTATKAYNVTQAFGRRGPEQTQGNFG	287
SARS            SKVS-GKG---QQQQGQTVTKKSAAEASKKPRQKRTATKQYNVTQAFGRRGPEQTQGNFG	288
                :  * *.    : .:     : .     :* * **. *:  *: *.**   * : : *:*

NL63            DSDLVQNGVDAKGFPQLAELIPNQAALFFDSEVSTDEVG------DNVQITYTYKMLVAK	314
MERS            DLQLNKLGTEDPRWPQIAELAPTASAFMGMSQFKLTHQNNDDHGNPVYFLRYSGAIKLDP	339
SARS-CoV-2      DQELIRQGTDYKHWPQIAQFAPSASAFFGMSRIGMEVTP------SGTWLTYTGAIKLDD	341
SARS            DQDLIRQGTDYKHWPQIAQFAPSASAFFGMSRIGMEVTP------SGTWLTYHGAIKLDD	342
                * :* : *.:   :**:*:: *. :*::  *..                : *   : :  

NL63            DNKNLPKFIE-------QISAFTKPSSIKEMQS-----QSSHVAQNTVLNASIP------	356
MERS            KNPNYNKWLELLEQNIDAYKTFPKKEKKQKAPKEESTDQMSEPPKEQRVQGSITQRTRTR	399
SARS-CoV-2      KDPNFKDQVILLNKHIDAYKTFPPTEPKKDKKKKAD--ETQALPQRQ----------KKQ	389
SARS            KDPQFKDNVILLNKHIDAYKTFPPTEPKKDKKKKTD--EAQPLPQRQ----------KKQ	390
                .: :  . :          .:*   .  :.  .     : .   :.              

NL63            -E--SKPLADDDSAIIEIVNEVLH--------	377
MERS            PSVQPGPMIDVNTD------------------	413
SARS-CoV-2      QTVTLLPAADLDDFSKQLQQSMSSADSTQA--	419
SARS            PTVTLLPAADMDDFSRQLQNSMSGASADSTQA	422
                      *  * :                    
